# Supplementary material for: Blanching Pre-Treatment Promotes High Yields, Bioactive Compounds, Antioxidants, Enzyme Inactivation and Antibacterial Activity of ‘Wonderful’ Pomegranate Peel Extracts at Three Different Harvest Maturities
Source: Antioxidants (Basel). 2021 Jul 13;10(7):1119. doi: 10.3390/antiox10071119 (PMC8301009; doi:10.3390/antiox10071119)
Supplement: Supplementary file 1 [file antioxidants-10-01119-s001.zip]

Archive with 1 entries (1 files):
- antioxidants-1245079-supplementary.pdf
